# Supplementary material for: The significance of region-specific habitat models as revealed by habitat shifts of grey-faced buzzard in response to different agricultural schedules
Source: Sci Rep. 2021 Nov 24;11:22889. doi: 10.1038/s41598-021-02315-x (PMC8613252; doi:10.1038/s41598-021-02315-x)
Supplement: Supplementary file 1 — Supplementary Table S1. [file 41598_2021_2315_MOESM1_ESM.xlsx]

## Sheet: Table 2
	Supplementary Table S1. The competing model and the results of model average of buzzards model included interaction term
			Main effects								Interaction term effects (×transplanting period)
	AIC	ΔAIC	Paddy-forest edge length		Grassland-forest edge length		Transplanting Schedules		Survey region		Paddy-forest edge length		Grassland-forest edge length
			Estimate	SE	Estimate	SE	Estimate	SE	Estimate	SE	Estimate	SE	Estimate	SE
	59.514	0	0.7434	0.4463	-0.8329	0.6703	1.0756	0.9414	-	-	-	-	3.5954	1.0792
	60.514	1	-	-	-1.2601	0.6643	0.2981	0.7833	-	-	-	-	3.8972	1.0907
	61.476	1.962	0.7769	0.4815	-0.8196	0.6737	1.0028	1.0266	-	-	-0.2657	1.3537	3.5285	1.1237
	Model average		0.7525	0.4564	-0.9612	0.698	0.8238	0.9783	-	-	-0.2657	1.3537	3.6751	1.1015
