# Supplementary material for: The significance of region-specific habitat models as revealed by habitat shifts of grey-faced buzzard in response to different agricultural schedules
Source: Sci Rep. 2021 Nov 24;11:22889. doi: 10.1038/s41598-021-02315-x (PMC8613252; doi:10.1038/s41598-021-02315-x)
Supplement: Supplementary file 2 — Supplementary Table S2. [file 41598_2021_2315_MOESM2_ESM.xlsx]

## Sheet: Table 3
	Supplementary Table S2. The competing model and the results of model average of buzzards model in early transplanting regions and late transplanting regions
		AIC	ΔAIC	Paddy-forest edge length		Grassland-forest edge length		Survey region (North)
				Estimate	SE	Estimate	SE	Estimate	SE
	Early transplanting regions	28.14	0	2.1581	0.9461	-1.2257	0.7456	-1.9715	0.967
		29.571	1.431	2.1718	0.8878	-	-	-1.5576	0.8581
		Model average		2.1626	0.9274	-1.2257	0.7456	-1.8356	0.9527
	Late transplanting regions	23.357	0	-	-	3.2683	1.0923	1.4521	0.7465
		25.3	1.943	0.1662	0.686	3.2717	1.0861	1.439	0.7452
		Model average		0.21	0.66	3.04	1.04	1.45	0.75
