# Supplementary material for: The significance of region-specific habitat models as revealed by habitat shifts of grey-faced buzzard in response to different agricultural schedules
Source: Sci Rep. 2021 Nov 24;11:22889. doi: 10.1038/s41598-021-02315-x (PMC8613252; doi:10.1038/s41598-021-02315-x)
Supplement: Supplementary file 3 — Supplementary Table S3. [file 41598_2021_2315_MOESM3_ESM.xlsx]

## Sheet: Table A1
	Supplementary Table S3. Daily temperature and annual precipitation averaged 2010-2019 in each study regions. Source data is from website of Japan Meteorological Agency (https://www.data.jma.go.jp/obd/stats/etrn/index.php)
	Study regions	Early transplanting		Late transplanting
		Northern	Central	Northern	Central
	Daily temperature (℃)	16.5	16.4	16.7	16.4
	Annual precipitation (mm)	1934.1	2136.2	1750.2	2316.2
