# Supplementary material for: The significance of region-specific habitat models as revealed by habitat shifts of grey-faced buzzard in response to different agricultural schedules
Source: Sci Rep. 2021 Nov 24;11:22889. doi: 10.1038/s41598-021-02315-x (PMC8613252; doi:10.1038/s41598-021-02315-x)
Supplement: Supplementary file 4 — Supplementary Table S4. [file 41598_2021_2315_MOESM4_ESM.xlsx]

## Sheet: Table A2
	Supplementary Table S4. Independent variables of buzzard model and prey species model
			Independent variavles	Description	Range
	Buzzard model	Model included the interactin terms	Paddy-forest edges length	The length of edges between paddy fields and forest	0-1492(m)
			Grassland-forest edges length	The length of edges between grassland and forest	47-1411(m)
			Transplanting schedules	Transplanting schedule (0=early, 1=late)	0, 1
			Study region	Study region (central-early/northern-early/central-late/northern-late)	Categorical
		Model in early transplanting regions	Paddy-forest edges length	Length of edges between paddy fields and forest	0-1492(m)
			Grassland-forest edges length	Length of edges between grassland and forest	95-1411(m)
			Study region	Study regions (0=central, 1=north)	0, 1
		Model in late transplanting regions	Paddy-forest edges length	Length of edges between paddy fields and forest	0-761(m)
			Grassland-forest edges length	Length of edges between grassland and forest	47-1296(m)
			Study region	Study regions (0=central, 1=north)	0, 1
	Paddy prey species model		Vegetation height	The height of vegetation in the transects	0-40(cm)
			Vegetation coverage	The coverage of vegetation in the transects	0-100(cm)
			Shape of ditch	Shape of ditches adjacent to the transects (no diches/concrete ditches/earthen ditches)	Categorical
			Surrounding land use	Land use surrounding the transects (forest/grassland/flooded paddies/non-flooded paddies/stone wall/road)	0, 1
			Area of the paddy field	Area of the paddy fields with transects	120-6267(㎡)
			Flooding conditions	Flooding or non-flooding in the paddy fields with transects (0=non-flooding, 1=flooding)	0, 1
			Survey years	Survey years (0=2018, 1=2019)	0, 1
			Study regions	Study regions (central-early/northern-early/central-late/northern-late)	Categorical
	Grassland prey species model		Vegetation height	Vegetation height in the transects	10-200(cm)
			Vegetation coverege	Vegetation overege in the transects	20-100(%)
			Landuse of the grassland	Land use of the grassland where the transects established (agricultural fields/abandoned fields/orchards/embankment/forest edges)	0, 1
			Survey years	Survey years (0=2018, 1=2019)	0, 1
			Study regions	Study regions (central-early/northern-early/central-late/northern-late)	Categorical
